# Supplementary material for: Structure-Based Design and In-Silico Evaluation of Computationally Proposed Curcumin Derivatives as Potential Inhibitors of the Coronaviral PLpro Enzymes
Source: Pharmaceuticals (Basel). 2025 May 26;18(6):798. doi: 10.3390/ph18060798 (PMC12195915; doi:10.3390/ph18060798)
Supplement: Supplementary file 1 [file pharmaceuticals-18-00798-s001.zip]

Archive with 1 entries (1 files):
- pharmaceuticals-3610672-supplementary.pdf
